# Supplementary material for: Efficacy and Safety of Hydroxychloroquine for Hospitalized COVID-19 Patients: A Systematic Review and Meta-Analysis
Source: J Clin Med. 2021 Jun 5;10(11):2503. doi: 10.3390/jcm10112503 (PMC8201261; doi:10.3390/jcm10112503)
Supplement: Supplementary file 1 [file jcm-10-02503-s001.zip]

Archive with 1 entries (1 files):
- jcm-1234977-supplementary.pdf
